# Supplementary material for: The Interaction Between HDL-C Level and HNF4A rs4812829 on Incident Type 2 Diabetes Risk in a Chinese Cohort
Source: Nutrients. 2026 Jul 11;18(14):2270. doi: 10.3390/nu18142270 (PMC13414583; doi:10.3390/nu18142270)
Supplement: Supplementary file 1 [file nutrients-18-02270-s001.zip]

Archive with 1 entries (1 files):
- nutrients-4390748-supplementary.pdf
